# Supplementary material for: A model of the impact of land use change on its carbon sequestration capacity
Source: PLoS One. 2025 May 29;20(5):e0323645. doi: 10.1371/journal.pone.0323645 (PMC12121811; doi:10.1371/journal.pone.0323645)
Supplement: S1 File — (ZIP) [file pone.0323645.s001.zip]

Archive with 52 entries (48 files):
- 2000-2003/
- 2000-2003/2000/
- 2000-2003/2000/dblbnd.adf
- 2000-2003/2000/hdr.adf
- 2000-2003/2000/metadata.xml
- 2000-2003/2000/prj.adf
- 2000-2003/2000/sta.adf
- 2000-2003/2000/vat.adf
- 2000-2003/2000/w001000.adf
- 2000-2003/2000/w001000x.adf
- 2000-2003/2000/w001001.adf
- 2000-2003/2000/w001001x.adf
- 2000-2003/2000/z001001.adf
- 2000-2003/2000/z001001x.adf
- 2000-2003/2000/z001002.adf
- 2000-2003/2000/z001002x.adf
- 2000-2003/2000/z001003.adf
- 2000-2003/2000/z001003x.adf
- 2000-2003/2001/
- 2000-2003/2001/dblbnd.adf
- 2000-2003/2001/hdr.adf
- 2000-2003/2001/metadata.xml
- 2000-2003/2001/prj.adf
- 2000-2003/2001/sta.adf
- 2000-2003/2001/vat.adf
- 2000-2003/2001/w001000.adf
- 2000-2003/2001/w001000x.adf
- 2000-2003/2001/w001001.adf
- 2000-2003/2001/w001001x.adf
- 2000-2003/2001/z001001.adf
- 2000-2003/2001/z001001x.adf
- 2000-2003/2001/z001002.adf
- 2000-2003/2001/z001002x.adf
- 2000-2003/2001/z001003.adf
- 2000-2003/2001/z001003x.adf
- 2000-2003/2002/
- 2000-2003/2002/dblbnd.adf
- 2000-2003/2002/hdr.adf
- 2000-2003/2002/metadata.xml
- 2000-2003/2002/prj.adf
- 2000-2003/2002/sta.adf
- 2000-2003/2002/vat.adf
- 2000-2003/2002/w001000.adf
- 2000-2003/2002/w001000x.adf
- 2000-2003/2002/w001001.adf
- 2000-2003/2002/w001001x.adf
- 2000-2003/2002/z001001.adf
- 2000-2003/2002/z001001x.adf
- 2000-2003/2002/z001002.adf
- 2000-2003/2002/z001002x.adf
- 2000-2003/2002/z001003.adf
- 2000-2003/2002/z001003x.adf
