# Supplementary material for: A model of the impact of land use change on its carbon sequestration capacity
Source: PLoS One. 2025 May 29;20(5):e0323645. doi: 10.1371/journal.pone.0323645 (PMC12121811; doi:10.1371/journal.pone.0323645)
Supplement: S2 File — (ZIP) [file pone.0323645.s002.zip]

Archive with 52 entries (48 files):
- 2003-2006/
- 2003-2006/2003/
- 2003-2006/2003/dblbnd.adf
- 2003-2006/2003/hdr.adf
- 2003-2006/2003/metadata.xml
- 2003-2006/2003/prj.adf
- 2003-2006/2003/sta.adf
- 2003-2006/2003/vat.adf
- 2003-2006/2003/w001000.adf
- 2003-2006/2003/w001000x.adf
- 2003-2006/2003/w001001.adf
- 2003-2006/2003/w001001x.adf
- 2003-2006/2003/z001001.adf
- 2003-2006/2003/z001001x.adf
- 2003-2006/2003/z001002.adf
- 2003-2006/2003/z001002x.adf
- 2003-2006/2003/z001003.adf
- 2003-2006/2003/z001003x.adf
- 2003-2006/2004/
- 2003-2006/2004/dblbnd.adf
- 2003-2006/2004/hdr.adf
- 2003-2006/2004/metadata.xml
- 2003-2006/2004/prj.adf
- 2003-2006/2004/sta.adf
- 2003-2006/2004/vat.adf
- 2003-2006/2004/w001000.adf
- 2003-2006/2004/w001000x.adf
- 2003-2006/2004/w001001.adf
- 2003-2006/2004/w001001x.adf
- 2003-2006/2004/z001001.adf
- 2003-2006/2004/z001001x.adf
- 2003-2006/2004/z001002.adf
- 2003-2006/2004/z001002x.adf
- 2003-2006/2004/z001003.adf
- 2003-2006/2004/z001003x.adf
- 2003-2006/2005/
- 2003-2006/2005/dblbnd.adf
- 2003-2006/2005/hdr.adf
- 2003-2006/2005/metadata.xml
- 2003-2006/2005/prj.adf
- 2003-2006/2005/sta.adf
- 2003-2006/2005/vat.adf
- 2003-2006/2005/w001000.adf
- 2003-2006/2005/w001000x.adf
- 2003-2006/2005/w001001.adf
- 2003-2006/2005/w001001x.adf
- 2003-2006/2005/z001001.adf
- 2003-2006/2005/z001001x.adf
- 2003-2006/2005/z001002.adf
- 2003-2006/2005/z001002x.adf
- 2003-2006/2005/z001003.adf
- 2003-2006/2005/z001003x.adf
