# Supplementary material for: A model of the impact of land use change on its carbon sequestration capacity
Source: PLoS One. 2025 May 29;20(5):e0323645. doi: 10.1371/journal.pone.0323645 (PMC12121811; doi:10.1371/journal.pone.0323645)
Supplement: S3 File — (ZIP) [file pone.0323645.s003.zip]

Archive with 52 entries (48 files):
- 2006-2008/
- 2006-2008/2006/
- 2006-2008/2006/dblbnd.adf
- 2006-2008/2006/hdr.adf
- 2006-2008/2006/metadata.xml
- 2006-2008/2006/prj.adf
- 2006-2008/2006/sta.adf
- 2006-2008/2006/vat.adf
- 2006-2008/2006/w001000.adf
- 2006-2008/2006/w001000x.adf
- 2006-2008/2006/w001001.adf
- 2006-2008/2006/w001001x.adf
- 2006-2008/2006/z001001.adf
- 2006-2008/2006/z001001x.adf
- 2006-2008/2006/z001002.adf
- 2006-2008/2006/z001002x.adf
- 2006-2008/2006/z001003.adf
- 2006-2008/2006/z001003x.adf
- 2006-2008/2007/
- 2006-2008/2007/dblbnd.adf
- 2006-2008/2007/hdr.adf
- 2006-2008/2007/metadata.xml
- 2006-2008/2007/prj.adf
- 2006-2008/2007/sta.adf
- 2006-2008/2007/vat.adf
- 2006-2008/2007/w001000.adf
- 2006-2008/2007/w001000x.adf
- 2006-2008/2007/w001001.adf
- 2006-2008/2007/w001001x.adf
- 2006-2008/2007/z001001.adf
- 2006-2008/2007/z001001x.adf
- 2006-2008/2007/z001002.adf
- 2006-2008/2007/z001002x.adf
- 2006-2008/2007/z001003.adf
- 2006-2008/2007/z001003x.adf
- 2006-2008/2008/
- 2006-2008/2008/dblbnd.adf
- 2006-2008/2008/hdr.adf
- 2006-2008/2008/metadata.xml
- 2006-2008/2008/prj.adf
- 2006-2008/2008/sta.adf
- 2006-2008/2008/vat.adf
- 2006-2008/2008/w001000.adf
- 2006-2008/2008/w001000x.adf
- 2006-2008/2008/w001001.adf
- 2006-2008/2008/w001001x.adf
- 2006-2008/2008/z001001.adf
- 2006-2008/2008/z001001x.adf
- 2006-2008/2008/z001002.adf
- 2006-2008/2008/z001002x.adf
- 2006-2008/2008/z001003.adf
- 2006-2008/2008/z001003x.adf
