# Supplementary material for: A model of the impact of land use change on its carbon sequestration capacity
Source: PLoS One. 2025 May 29;20(5):e0323645. doi: 10.1371/journal.pone.0323645 (PMC12121811; doi:10.1371/journal.pone.0323645)
Supplement: S4 File — (ZIP) [file pone.0323645.s004.zip]

Archive with 52 entries (48 files):
- 2009-2011/
- 2009-2011/2009/
- 2009-2011/2009/dblbnd.adf
- 2009-2011/2009/hdr.adf
- 2009-2011/2009/metadata.xml
- 2009-2011/2009/prj.adf
- 2009-2011/2009/sta.adf
- 2009-2011/2009/vat.adf
- 2009-2011/2009/w001000.adf
- 2009-2011/2009/w001000x.adf
- 2009-2011/2009/w001001.adf
- 2009-2011/2009/w001001x.adf
- 2009-2011/2009/z001001.adf
- 2009-2011/2009/z001001x.adf
- 2009-2011/2009/z001002.adf
- 2009-2011/2009/z001002x.adf
- 2009-2011/2009/z001003.adf
- 2009-2011/2009/z001003x.adf
- 2009-2011/2010/
- 2009-2011/2010/dblbnd.adf
- 2009-2011/2010/hdr.adf
- 2009-2011/2010/metadata.xml
- 2009-2011/2010/prj.adf
- 2009-2011/2010/sta.adf
- 2009-2011/2010/vat.adf
- 2009-2011/2010/w001000.adf
- 2009-2011/2010/w001000x.adf
- 2009-2011/2010/w001001.adf
- 2009-2011/2010/w001001x.adf
- 2009-2011/2010/z001001.adf
- 2009-2011/2010/z001001x.adf
- 2009-2011/2010/z001002.adf
- 2009-2011/2010/z001002x.adf
- 2009-2011/2010/z001003.adf
- 2009-2011/2010/z001003x.adf
- 2009-2011/2011/
- 2009-2011/2011/dblbnd.adf
- 2009-2011/2011/hdr.adf
- 2009-2011/2011/metadata.xml
- 2009-2011/2011/prj.adf
- 2009-2011/2011/sta.adf
- 2009-2011/2011/vat.adf
- 2009-2011/2011/w001000.adf
- 2009-2011/2011/w001000x.adf
- 2009-2011/2011/w001001.adf
- 2009-2011/2011/w001001x.adf
- 2009-2011/2011/z001001.adf
- 2009-2011/2011/z001001x.adf
- 2009-2011/2011/z001002.adf
- 2009-2011/2011/z001002x.adf
- 2009-2011/2011/z001003.adf
- 2009-2011/2011/z001003x.adf
