# Supplementary material for: A model of the impact of land use change on its carbon sequestration capacity
Source: PLoS One. 2025 May 29;20(5):e0323645. doi: 10.1371/journal.pone.0323645 (PMC12121811; doi:10.1371/journal.pone.0323645)
Supplement: S4 File — (ZIP) [file pone.0323645.s004.zip › 2009-2011/2011/metadata.xml]

<?xml version="1.0" encoding="UTF-8"?>
<metadata xml:lang="zh"><Esri><CreaDate>20250416</CreaDate><CreaTime>19463600</CreaTime><ArcGISFormat>1.0</ArcGISFormat><SyncOnce>TRUE</SyncOnce><DataProperties><lineage><Process ToolSource="c:\program files (x86)\arcgis\desktop10.8\ArcToolbox\Toolboxes\Spatial Analyst Tools.tbx\ExtractByMask" Date="20250416" Time="194636">ExtractByMask "CLCD_v01_2011 (1).tif" 山区范围 F:\四川山区土地利用数据\2011</Process></lineage></DataProperties></Esri></metadata>
