# Supplementary material for: A model of the impact of land use change on its carbon sequestration capacity
Source: PLoS One. 2025 May 29;20(5):e0323645. doi: 10.1371/journal.pone.0323645 (PMC12121811; doi:10.1371/journal.pone.0323645)
Supplement: S5 File — (ZIP) [file pone.0323645.s005.zip]

Archive with 52 entries (48 files):
- 2012-2014/
- 2012-2014/2012/
- 2012-2014/2012/dblbnd.adf
- 2012-2014/2012/hdr.adf
- 2012-2014/2012/metadata.xml
- 2012-2014/2012/prj.adf
- 2012-2014/2012/sta.adf
- 2012-2014/2012/vat.adf
- 2012-2014/2012/w001000.adf
- 2012-2014/2012/w001000x.adf
- 2012-2014/2012/w001001.adf
- 2012-2014/2012/w001001x.adf
- 2012-2014/2012/z001001.adf
- 2012-2014/2012/z001001x.adf
- 2012-2014/2012/z001002.adf
- 2012-2014/2012/z001002x.adf
- 2012-2014/2012/z001003.adf
- 2012-2014/2012/z001003x.adf
- 2012-2014/2013/
- 2012-2014/2013/dblbnd.adf
- 2012-2014/2013/hdr.adf
- 2012-2014/2013/metadata.xml
- 2012-2014/2013/prj.adf
- 2012-2014/2013/sta.adf
- 2012-2014/2013/vat.adf
- 2012-2014/2013/w001000.adf
- 2012-2014/2013/w001000x.adf
- 2012-2014/2013/w001001.adf
- 2012-2014/2013/w001001x.adf
- 2012-2014/2013/z001001.adf
- 2012-2014/2013/z001001x.adf
- 2012-2014/2013/z001002.adf
- 2012-2014/2013/z001002x.adf
- 2012-2014/2013/z001003.adf
- 2012-2014/2013/z001003x.adf
- 2012-2014/2014/
- 2012-2014/2014/dblbnd.adf
- 2012-2014/2014/hdr.adf
- 2012-2014/2014/metadata.xml
- 2012-2014/2014/prj.adf
- 2012-2014/2014/sta.adf
- 2012-2014/2014/vat.adf
- 2012-2014/2014/w001000.adf
- 2012-2014/2014/w001000x.adf
- 2012-2014/2014/w001001.adf
- 2012-2014/2014/w001001x.adf
- 2012-2014/2014/z001001.adf
- 2012-2014/2014/z001001x.adf
- 2012-2014/2014/z001002.adf
- 2012-2014/2014/z001002x.adf
- 2012-2014/2014/z001003.adf
- 2012-2014/2014/z001003x.adf
