# Supplementary material for: A model of the impact of land use change on its carbon sequestration capacity
Source: PLoS One. 2025 May 29;20(5):e0323645. doi: 10.1371/journal.pone.0323645 (PMC12121811; doi:10.1371/journal.pone.0323645)
Supplement: S6 File — (ZIP) [file pone.0323645.s006.zip]

Archive with 52 entries (48 files):
- 2015-2017/
- 2015-2017/2015/
- 2015-2017/2015/dblbnd.adf
- 2015-2017/2015/hdr.adf
- 2015-2017/2015/metadata.xml
- 2015-2017/2015/prj.adf
- 2015-2017/2015/sta.adf
- 2015-2017/2015/vat.adf
- 2015-2017/2015/w001000.adf
- 2015-2017/2015/w001000x.adf
- 2015-2017/2015/w001001.adf
- 2015-2017/2015/w001001x.adf
- 2015-2017/2015/z001001.adf
- 2015-2017/2015/z001001x.adf
- 2015-2017/2015/z001002.adf
- 2015-2017/2015/z001002x.adf
- 2015-2017/2015/z001003.adf
- 2015-2017/2015/z001003x.adf
- 2015-2017/2016/
- 2015-2017/2016/dblbnd.adf
- 2015-2017/2016/hdr.adf
- 2015-2017/2016/metadata.xml
- 2015-2017/2016/prj.adf
- 2015-2017/2016/sta.adf
- 2015-2017/2016/vat.adf
- 2015-2017/2016/w001000.adf
- 2015-2017/2016/w001000x.adf
- 2015-2017/2016/w001001.adf
- 2015-2017/2016/w001001x.adf
- 2015-2017/2016/z001001.adf
- 2015-2017/2016/z001001x.adf
- 2015-2017/2016/z001002.adf
- 2015-2017/2016/z001002x.adf
- 2015-2017/2016/z001003.adf
- 2015-2017/2016/z001003x.adf
- 2015-2017/2017/
- 2015-2017/2017/dblbnd.adf
- 2015-2017/2017/hdr.adf
- 2015-2017/2017/metadata.xml
- 2015-2017/2017/prj.adf
- 2015-2017/2017/sta.adf
- 2015-2017/2017/vat.adf
- 2015-2017/2017/w001000.adf
- 2015-2017/2017/w001000x.adf
- 2015-2017/2017/w001001.adf
- 2015-2017/2017/w001001x.adf
- 2015-2017/2017/z001001.adf
- 2015-2017/2017/z001001x.adf
- 2015-2017/2017/z001002.adf
- 2015-2017/2017/z001002x.adf
- 2015-2017/2017/z001003.adf
- 2015-2017/2017/z001003x.adf
