# Supplementary material for: A model of the impact of land use change on its carbon sequestration capacity
Source: PLoS One. 2025 May 29;20(5):e0323645. doi: 10.1371/journal.pone.0323645 (PMC12121811; doi:10.1371/journal.pone.0323645)
Supplement: S7 File — (ZIP) [file pone.0323645.s007.zip]

Archive with 52 entries (48 files):
- 2018-2020/
- 2018-2020/2018/
- 2018-2020/2018/dblbnd.adf
- 2018-2020/2018/hdr.adf
- 2018-2020/2018/metadata.xml
- 2018-2020/2018/prj.adf
- 2018-2020/2018/sta.adf
- 2018-2020/2018/vat.adf
- 2018-2020/2018/w001000.adf
- 2018-2020/2018/w001000x.adf
- 2018-2020/2018/w001001.adf
- 2018-2020/2018/w001001x.adf
- 2018-2020/2018/z001001.adf
- 2018-2020/2018/z001001x.adf
- 2018-2020/2018/z001002.adf
- 2018-2020/2018/z001002x.adf
- 2018-2020/2018/z001003.adf
- 2018-2020/2018/z001003x.adf
- 2018-2020/2019/
- 2018-2020/2019/dblbnd.adf
- 2018-2020/2019/hdr.adf
- 2018-2020/2019/metadata.xml
- 2018-2020/2019/prj.adf
- 2018-2020/2019/sta.adf
- 2018-2020/2019/vat.adf
- 2018-2020/2019/w001000.adf
- 2018-2020/2019/w001000x.adf
- 2018-2020/2019/w001001.adf
- 2018-2020/2019/w001001x.adf
- 2018-2020/2019/z001001.adf
- 2018-2020/2019/z001001x.adf
- 2018-2020/2019/z001002.adf
- 2018-2020/2019/z001002x.adf
- 2018-2020/2019/z001003.adf
- 2018-2020/2019/z001003x.adf
- 2018-2020/2020/
- 2018-2020/2020/dblbnd.adf
- 2018-2020/2020/hdr.adf
- 2018-2020/2020/metadata.xml
- 2018-2020/2020/prj.adf
- 2018-2020/2020/sta.adf
- 2018-2020/2020/vat.adf
- 2018-2020/2020/w001000.adf
- 2018-2020/2020/w001000x.adf
- 2018-2020/2020/w001001.adf
- 2018-2020/2020/w001001x.adf
- 2018-2020/2020/z001001.adf
- 2018-2020/2020/z001001x.adf
- 2018-2020/2020/z001002.adf
- 2018-2020/2020/z001002x.adf
- 2018-2020/2020/z001003.adf
- 2018-2020/2020/z001003x.adf
