# Supplementary material for: A model of the impact of land use change on its carbon sequestration capacity
Source: PLoS One. 2025 May 29;20(5):e0323645. doi: 10.1371/journal.pone.0323645 (PMC12121811; doi:10.1371/journal.pone.0323645)
Supplement: S8 File — (ZIP) [file pone.0323645.s008.zip]

Archive with 22 entries (21 files):
- Carbon sequestration data in Sichuan mountainous areas/
- Carbon sequestration data in Sichuan mountainous areas/Carbon sequestration data 2000001.Npp.tif
- Carbon sequestration data in Sichuan mountainous areas/Carbon sequestration data 2001001.Npp.tif
- Carbon sequestration data in Sichuan mountainous areas/Carbon sequestration data 2002001.Npp.tif
- Carbon sequestration data in Sichuan mountainous areas/Carbon sequestration data 2003001.Npp.tif
- Carbon sequestration data in Sichuan mountainous areas/Carbon sequestration data 2004001.Npp.tif
- Carbon sequestration data in Sichuan mountainous areas/Carbon sequestration data 2005001.Npp.tif
- Carbon sequestration data in Sichuan mountainous areas/Carbon sequestration data 2006001.Npp.tif
- Carbon sequestration data in Sichuan mountainous areas/Carbon sequestration data 2007001.Npp.tif
- Carbon sequestration data in Sichuan mountainous areas/Carbon sequestration data 2008001.Npp.tif
- Carbon sequestration data in Sichuan mountainous areas/Carbon sequestration data 2009001.Npp.tif
- Carbon sequestration data in Sichuan mountainous areas/Carbon sequestration data 2010001.Npp.tif
- Carbon sequestration data in Sichuan mountainous areas/Carbon sequestration data 2011001.Npp.tif
- Carbon sequestration data in Sichuan mountainous areas/Carbon sequestration data 2012001.Npp.tif
- Carbon sequestration data in Sichuan mountainous areas/Carbon sequestration data 2013001.Npp.tif
- Carbon sequestration data in Sichuan mountainous areas/Carbon sequestration data 2014001.Npp.tif
- Carbon sequestration data in Sichuan mountainous areas/Carbon sequestration data 2015001.Npp.tif
- Carbon sequestration data in Sichuan mountainous areas/Carbon sequestration data 2016001.Npp.tif
- Carbon sequestration data in Sichuan mountainous areas/Carbon sequestration data 2017001.Npp.tif
- Carbon sequestration data in Sichuan mountainous areas/Carbon sequestration data 2018001.Npp.tif
- Carbon sequestration data in Sichuan mountainous areas/Carbon sequestration data 2019001.Npp.tif
- Carbon sequestration data in Sichuan mountainous areas/Carbon sequestration data 2020001.Npp.tif
