# Supplementary material for: A model of the impact of land use change on its carbon sequestration capacity
Source: PLoS One. 2025 May 29;20(5):e0323645. doi: 10.1371/journal.pone.0323645 (PMC12121811; doi:10.1371/journal.pone.0323645)
Supplement: S11 File — (ZIP) [file pone.0323645.s011.zip]

Archive with 9 entries (8 files):
- Vector data within the research area/
- Vector data within the research area/Vector_data_within_the_research_area.cpg
- Vector data within the research area/Vector_data_within_the_research_area.dbf
- Vector data within the research area/Vector_data_within_the_research_area.prj
- Vector data within the research area/Vector_data_within_the_research_area.sbn
- Vector data within the research area/Vector_data_within_the_research_area.sbx
- Vector data within the research area/Vector_data_within_the_research_area.shp
- Vector data within the research area/Vector_data_within_the_research_area.shp.xml
- Vector data within the research area/Vector_data_within_the_research_area.shx
