# Supplementary material for: A model of the impact of land use change on its carbon sequestration capacity
Source: PLoS One. 2025 May 29;20(5):e0323645. doi: 10.1371/journal.pone.0323645 (PMC12121811; doi:10.1371/journal.pone.0323645)
Supplement: S11 File — (ZIP) [file pone.0323645.s011.zip › Vector data within the research area/Vector_data_within_the_research_area.shp.xml]

<?xml version="1.0" encoding="UTF-8"?>
<metadata xml:lang="zh"><Esri><CreaDate>20250425</CreaDate><CreaTime>03391200</CreaTime><ArcGISFormat>1.0</ArcGISFormat><SyncOnce>FALSE</SyncOnce><DataProperties><lineage><Process ToolSource="c:\program files (x86)\arcgis\desktop10.8\ArcToolbox\Toolboxes\Data Management Tools.tbx\CalculateField" Date="20220312" Time="213436">CalculateField 2020利肥灾N 建合 0.38*([建设] *0.06+ [建_向] *0.08+ [建_起] *0.09+ [农气] *0.06+ [建_降] *0.16+ [建_河] *0.18+ [建_保]*0.2+ [建_灾]*0.17)+0.62*( [建_道] *0.21+ [建_人] *0.27+ [建_灯] *0.15+ [建现状] *0.22) VB #</Process><Process ToolSource="c:\program files (x86)\arcgis\desktop10.8\ArcToolbox\Toolboxes\Data Management Tools.tbx\CalculateField" Date="20220312" Time="215001">CalculateField 2020利肥灾N 农N 100 VB #</Process><Process ToolSource="c:\program files (x86)\arcgis\desktop10.8\ArcToolbox\Toolboxes\Data Management Tools.tbx\CalculateField" Date="20220312" Time="215208">CalculateField 2020利肥灾N 农N 80 VB #</Process><Process ToolSource="c:\program files (x86)\arcgis\desktop10.8\ArcToolbox\Toolboxes\Data Management Tools.tbx\CalculateField" Date="20220312" Time="215306">CalculateField 2020利肥灾N 农N 60 VB #</Process><Process ToolSource="c:\program files (x86)\arcgis\desktop10.8\ArcToolbox\Toolboxes\Data Management Tools.tbx\CalculateField" Date="20220312" Time="215404">CalculateField 2020利肥灾N 农N 40 VB #</Process><Process ToolSource="c:\program files (x86)\arcgis\desktop10.8\ArcToolbox\Toolboxes\Data Management Tools.tbx\CalculateField" Date="20220312" Time="215457">CalculateField 2020利肥灾N 农N 20 VB #</Process><Process ToolSource="c:\program files (x86)\arcgis\desktop10.8\ArcToolbox\Toolboxes\Data Management Tools.tbx\CalculateField" Date="20220312" Time="220432">CalculateField 2020利肥灾N 农合 0.58*( [建设] *0.04+ [建_向] *0.05+ [农高] *0.04+ [农气] *0.05+ [建_降] *0.08+ [建_河] *0.1+ [农深] *0.08+ [农PH] *0.07+ [农机] *0.09+ [农N] *0.07+ [农质] *0.08+ [建_灾] *0.1+ [农黏] *0.07)+0.42*( [建_道] *0.19+ [建_人] *0.33+ [农现状] *0.22) VB #</Process><Process ToolSource="c:\program files (x86)\arcgis\desktop10.8\ArcToolbox\Toolboxes\Data Management Tools.tbx\CalculateField" Date="20220312" Time="221400">CalculateField 2020利肥灾N 生侵蚀 100 VB #</Process><Process ToolSource="c:\program files (x86)\arcgis\desktop10.8\ArcToolbox\Toolboxes\Data Management Tools.tbx\CalculateField" Date="20220312" Time="221449">CalculateField 2020利肥灾N 生侵蚀 80 VB #</Process><Process ToolSource="c:\program files (x86)\arcgis\desktop10.8\ArcToolbox\Toolboxes\Data Management Tools.tbx\CalculateField" Date="20220312" Time="221519">CalculateField 2020利肥灾N 生侵蚀 60 VB #</Process><Process ToolSource="c:\program files (x86)\arcgis\desktop10.8\ArcToolbox\Toolboxes\Data Management Tools.tbx\CalculateField" Date="20220312" Time="221604">CalculateField 2020利肥灾N 生侵蚀 40 VB #</Process><Process ToolSource="c:\program files (x86)\arcgis\desktop10.8\ArcToolbox\Toolboxes\Data Management Tools.tbx\CalculateField" Date="20220312" Time="221721">CalculateField 2020利肥灾N 生侵蚀 20 VB #</Process><Process ToolSource="c:\program files (x86)\arcgis\desktop10.8\ArcToolbox\Toolboxes\Data Management Tools.tbx\CalculateField" Date="20220312" Time="221924">CalculateField 2020利肥灾N 生现状 100 VB #</Process><Process ToolSource="c:\program files (x86)\arcgis\desktop10.8\ArcToolbox\Toolboxes\Data Management Tools.tbx\CalculateField" Date="20220312" Time="222550">CalculateField 2020利肥灾N 生现状 80 VB #</Process><Process ToolSource="c:\program files (x86)\arcgis\desktop10.8\ArcToolbox\Toolboxes\Data Management Tools.tbx\CalculateField" Date="20220312" Time="222645">CalculateField 2020利肥灾N 生现状 60 VB #</Process><Process ToolSource="c:\program files (x86)\arcgis\desktop10.8\ArcToolbox\Toolboxes\Data Management Tools.tbx\CalculateField" Date="20220312" Time="222740">CalculateField 2020利肥灾N 生现状 40 VB #</Process><Process ToolSource="c:\program files (x86)\arcgis\desktop10.8\ArcToolbox\Toolboxes\Data Management Tools.tbx\CalculateField" Date="20220312" Time="222840">CalculateField 2020利肥灾N 生现状 20 VB #</Process><Process ToolSource="c:\program files (x86)\arcgis\desktop10.8\ArcToolbox\Toolboxes\Data Management Tools.tbx\CalculateField" Date="20220312" Time="223003">CalculateField 2020利肥灾N 生现状 100 VB #</Process><Process ToolSource="c:\program files (x86)\arcgis\desktop10.8\ArcToolbox\Toolboxes\Data Management Tools.tbx\CalculateField" Date="20220312" Time="224333">CalculateField 2020利肥灾N 农人密 1000 VB #</Process><Process ToolSource="c:\program files (x86)\arcgis\desktop10.8\ArcToolbox\Toolboxes\Data Management Tools.tbx\CalculateField" Date="20220312" Time="224424">CalculateField 2020利肥灾N 农人密 800 VB #</Process><Process ToolSource="c:\program files (x86)\arcgis\desktop10.8\ArcToolbox\Toolboxes\Data Management Tools.tbx\CalculateField" Date="20220312" Time="224446">CalculateField 2020利肥灾N 农人密 600 VB #</Process><Process ToolSource="c:\program files (x86)\arcgis\desktop10.8\ArcToolbox\Toolboxes\Data Management Tools.tbx\CalculateField" Date="20220312" Time="224521">CalculateField 2020利肥灾N 农人密 200 VB #</Process><Process ToolSource="c:\program files (x86)\arcgis\desktop10.8\ArcToolbox\Toolboxes\Data Management Tools.tbx\CalculateField" Date="20220312" Time="224545">CalculateField 2020利肥灾N 农人密 400 VB #</Process><Process ToolSource="c:\program files (x86)\arcgis\desktop10.8\ArcToolbox\Toolboxes\Data Management Tools.tbx\CalculateField" Date="20220312" Time="224603">CalculateField 2020利肥灾N 农人密 600 VB #</Process><Process ToolSource="c:\program files (x86)\arcgis\desktop10.8\ArcToolbox\Toolboxes\Data Management Tools.tbx\CalculateField" Date="20220312" Time="224619">CalculateField 2020利肥灾N 农人密 800 VB #</Process><Process ToolSource="c:\program files (x86)\arcgis\desktop10.8\ArcToolbox\Toolboxes\Data Management Tools.tbx\CalculateField" Date="20220312" Time="224743">CalculateField 2020利肥灾N 农人密 100 VB #</Process><Process ToolSource="c:\program files (x86)\arcgis\desktop10.8\ArcToolbox\Toolboxes\Data Management Tools.tbx\CalculateField" Date="20220312" Time="224933">CalculateField 2020利肥灾N 农人密 1000 VB #</Process><Process ToolSource="c:\program files (x86)\arcgis\desktop10.8\ArcToolbox\Toolboxes\Data Management Tools.tbx\CalculateField" Date="20220312" Time="225009">CalculateField 2020利肥灾N 农人密 [农人密]/10 VB #</Process><Process ToolSource="c:\program files (x86)\arcgis\desktop10.8\ArcToolbox\Toolboxes\Data Management Tools.tbx\CalculateField" Date="20220312" Time="225116">CalculateField 2020利肥灾N 农人密 1000 VB #</Process><Process ToolSource="c:\program files (x86)\arcgis\desktop10.8\ArcToolbox\Toolboxes\Data Management Tools.tbx\CalculateField" Date="20220312" Time="225257">CalculateField 2020利肥灾N 农人密 [农人密]/10 VB #</Process><Process ToolSource="c:\program files (x86)\arcgis\desktop10.8\ArcToolbox\Toolboxes\Data Management Tools.tbx\CalculateField" Date="20220312" Time="230103">CalculateField 2020利肥灾N 农合 0.58*( [建设] *0.04+ [建_向] *0.05+ [农高] *0.04+ [农气] *0.05+ [建_降] *0.08+ [建_河] *0.1+ [农深] *0.08+ [农PH] *0.07+ [农机] *0.09+ [农N] *0.07+ [农黏] *0.08+ [建_灾] *0.1+ [建_保] *0.08+ [农质] *0.07)+0.42*( [建_道] *0.19+ [农人密] *0.33+ [农现状] *0.22) VB #</Process><Process ToolSource="c:\program files (x86)\arcgis\desktop10.8\ArcToolbox\Toolboxes\Data Management Tools.tbx\CalculateField" Date="20220312" Time="230344">CalculateField 2020利肥灾N 生N 100 VB #</Process><Process ToolSource="c:\program files (x86)\arcgis\desktop10.8\ArcToolbox\Toolboxes\Data Management Tools.tbx\CalculateField" Date="20220312" Time="230450">CalculateField 2020利肥灾N 生N 80 VB #</Process><Process ToolSource="c:\program files (x86)\arcgis\desktop10.8\ArcToolbox\Toolboxes\Data Management Tools.tbx\CalculateField" Date="20220312" Time="230517">CalculateField 2020利肥灾N 生N 60 VB #</Process><Process ToolSource="c:\program files (x86)\arcgis\desktop10.8\ArcToolbox\Toolboxes\Data Management Tools.tbx\CalculateField" Date="20220312" Time="230543">CalculateField 2020利肥灾N 生N 40 VB #</Process><Process ToolSource="c:\program files (x86)\arcgis\desktop10.8\ArcToolbox\Toolboxes\Data Management Tools.tbx\CalculateField" Date="20220312" Time="230621">CalculateField 2020利肥灾N 生N 20 VB #</Process><Process ToolSource="c:\program files (x86)\arcgis\desktop10.8\ArcToolbox\Toolboxes\Data Management Tools.tbx\CalculateField" Date="20220312" Time="230756">CalculateField 2020利肥灾N 生道路 20 VB #</Process><Process ToolSource="c:\program files (x86)\arcgis\desktop10.8\ArcToolbox\Toolboxes\Data Management Tools.tbx\CalculateField" Date="20220312" Time="230826">CalculateField 2020利肥灾N 生道路 40 VB #</Process><Process ToolSource="c:\program files (x86)\arcgis\desktop10.8\ArcToolbox\Toolboxes\Data Management Tools.tbx\CalculateField" Date="20220312" Time="230907">CalculateField 2020利肥灾N 生道路 "120- [建_道]" VB #</Process><Process ToolSource="c:\program files (x86)\arcgis\desktop10.8\ArcToolbox\Toolboxes\Data Management Tools.tbx\CalculateField" Date="20220312" Time="231054">CalculateField 2020利肥灾N 生道路 "120- [建_道]" VB #</Process><Process ToolSource="c:\program files (x86)\arcgis\desktop10.8\ArcToolbox\Toolboxes\Data Management Tools.tbx\CalculateField" Date="20220312" Time="231700">CalculateField 2020利肥灾N 建_保 20 VB #</Process><Process ToolSource="c:\program files (x86)\arcgis\desktop10.8\ArcToolbox\Toolboxes\Data Management Tools.tbx\CalculateField" Date="20220312" Time="231912">CalculateField 2020利肥灾N 生保 "120- [建_保]" VB #</Process><Process ToolSource="c:\program files (x86)\arcgis\desktop10.8\ArcToolbox\Toolboxes\Data Management Tools.tbx\CalculateField" Date="20220312" Time="232620">CalculateField 2020利肥灾N 生合 0.49*( [建设] *0.05+ [生侵蚀] *0.11+ [农高] *0.08+ [建_降] *0.14+ [农气] *0.06+ [生保] *0.2+ [建_河]*0.15+ [生N]*0.21)+0.51*( [生道路] *0.21+ [农人密] *0.31+ [生现状] *0.25) VB #</Process><Process ToolSource="c:\program files (x86)\arcgis\desktop10.8\ArcToolbox\Toolboxes\Data Management Tools.tbx\CalculateField" Date="20220312" Time="232815">CalculateField 2020利肥灾N 农合 0.58*( [建设] *0.04+ [建_向] *0.05+ [农高] *0.04+ [农气] *0.05+ [建_降] *0.08+ [建_河] *0.1+ [农深] *0.08+ [农PH] *0.07+ [农机] *0.09+ [农N] *0.07+ [农黏] *0.08+ [建_灾] *0.1+ [建_保] *0.08+ [农质] *0.07)+0.42*( [建_道] *0.19+ [农人密] *0.33+ [农现状] *0.22) VB #</Process><Process ToolSource="c:\program files (x86)\arcgis\desktop10.8\ArcToolbox\Toolboxes\Data Management Tools.tbx\CalculateField" Date="20220312" Time="233401">CalculateField 2020利肥灾N 建合 0.38*( [建设] *0.06+ [建_向] *0.08+[建_起]*0.09+ [农气]*0.06+ [建_降] *0.16+ [建_河] *0.18+ [建_灾] *0.17+ [建_保] *0.2)+0.62*( [建_道] *0.21+ [建_人] *0.27+ [建现状]*0.22 ) VB #</Process><Process ToolSource="c:\program files (x86)\arcgis\desktop10.8\ArcToolbox\Toolboxes\Data Management Tools.tbx\CalculateField" Date="20220312" Time="234604">CalculateField 2020利肥灾N 合计 "[生合]+ [农合]+ [建合]" VB #</Process><Process ToolSource="c:\program files (x86)\arcgis\desktop10.8\ArcToolbox\Toolboxes\Data Management Tools.tbx\CalculateField" Date="20220320" Time="001613">CalculateField 2020利肥灾N 建_保 40 VB #</Process><Process ToolSource="c:\program files (x86)\arcgis\desktop10.8\ArcToolbox\Toolboxes\Data Management Tools.tbx\CalculateField" Date="20220320" Time="001845">CalculateField 2020利肥灾N 建_保 60 VB #</Process><Process ToolSource="c:\program files (x86)\arcgis\desktop10.8\ArcToolbox\Toolboxes\Data Management Tools.tbx\CalculateField" Date="20220320" Time="002019">CalculateField 2020利肥灾N 建_灾 20 VB #</Process><Process ToolSource="c:\program files (x86)\arcgis\desktop10.8\ArcToolbox\Toolboxes\Data Management Tools.tbx\CalculateField" Date="20220320" Time="002218">CalculateField 2020利肥灾N 建_灾 60 VB #</Process><Process ToolSource="c:\program files (x86)\arcgis\desktop10.8\ArcToolbox\Toolboxes\Data Management Tools.tbx\CalculateField" Date="20220320" Time="002407">CalculateField 2020利肥灾N 建现状 100 VB #</Process><Process ToolSource="c:\program files (x86)\arcgis\desktop10.8\ArcToolbox\Toolboxes\Data Management Tools.tbx\CalculateField" Date="20220320" Time="002506">CalculateField 2020利肥灾N 建现状 800 VB #</Process><Process ToolSource="c:\program files (x86)\arcgis\desktop10.8\ArcToolbox\Toolboxes\Data Management Tools.tbx\CalculateField" Date="20220320" Time="002545">CalculateField 2020利肥灾N 建现状 80 VB #</Process><Process ToolSource="c:\program files (x86)\arcgis\desktop10.8\ArcToolbox\Toolboxes\Data Management Tools.tbx\CalculateField" Date="20220320" Time="002645">CalculateField 2020利肥灾N 建现状 60 VB #</Process><Process ToolSource="c:\program files (x86)\arcgis\desktop10.8\ArcToolbox\Toolboxes\Data Management Tools.tbx\CalculateField" Date="20220320" Time="002712">CalculateField 2020利肥灾N 建现状 40 VB #</Process><Process ToolSource="c:\program files (x86)\arcgis\desktop10.8\ArcToolbox\Toolboxes\Data Management Tools.tbx\CalculateField" Date="20220320" Time="002818">CalculateField 2020利肥灾N 建现状 40 VB #</Process><Process ToolSource="c:\program files (x86)\arcgis\desktop10.8\ArcToolbox\Toolboxes\Data Management Tools.tbx\CalculateField" Date="20220320" Time="002923">CalculateField 2020利肥灾N 建现状 20 VB #</Process><Process ToolSource="c:\program files (x86)\arcgis\desktop10.8\ArcToolbox\Toolboxes\Data Management Tools.tbx\CalculateField" Date="20220320" Time="002959">CalculateField 2020利肥灾N 建现状 20 VB #</Process><Process ToolSource="c:\program files (x86)\arcgis\desktop10.8\ArcToolbox\Toolboxes\Data Management Tools.tbx\CalculateField" Date="20220320" Time="003145">CalculateField 2020利肥灾N 农N 100 VB #</Process><Process ToolSource="c:\program files (x86)\arcgis\desktop10.8\ArcToolbox\Toolboxes\Data Management Tools.tbx\CalculateField" Date="20220320" Time="003226">CalculateField 2020利肥灾N 农N 80 VB #</Process><Process ToolSource="c:\program files (x86)\arcgis\desktop10.8\ArcToolbox\Toolboxes\Data Management Tools.tbx\CalculateField" Date="20220320" Time="003327">CalculateField 2020利肥灾N 农N 60 VB #</Process><Process ToolSource="c:\program files (x86)\arcgis\desktop10.8\ArcToolbox\Toolboxes\Data Management Tools.tbx\CalculateField" Date="20220320" Time="003415">CalculateField 2020利肥灾N 农N 40 VB #</Process><Process ToolSource="c:\program files (x86)\arcgis\desktop10.8\ArcToolbox\Toolboxes\Data Management Tools.tbx\CalculateField" Date="20220320" Time="003452">CalculateField 2020利肥灾N 农N 20 VB #</Process><Process ToolSource="c:\program files (x86)\arcgis\desktop10.8\ArcToolbox\Toolboxes\Data Management Tools.tbx\CalculateField" Date="20220320" Time="003635">CalculateField 2020利肥灾N 农人密 100 VB #</Process><Process ToolSource="c:\program files (x86)\arcgis\desktop10.8\ArcToolbox\Toolboxes\Data Management Tools.tbx\CalculateField" Date="20220320" Time="003709">CalculateField 2020利肥灾N 农人密 80 VB #</Process><Process ToolSource="c:\program files (x86)\arcgis\desktop10.8\ArcToolbox\Toolboxes\Data Management Tools.tbx\CalculateField" Date="20220320" Time="003738">CalculateField 2020利肥灾N 农人密 60 VB #</Process><Process ToolSource="c:\program files (x86)\arcgis\desktop10.8\ArcToolbox\Toolboxes\Data Management Tools.tbx\CalculateField" Date="20220320" Time="003913">CalculateField 2020利肥灾N 农人密 40 VB #</Process><Process ToolSource="c:\program files (x86)\arcgis\desktop10.8\ArcToolbox\Toolboxes\Data Management Tools.tbx\CalculateField" Date="20220320" Time="003940">CalculateField 2020利肥灾N 农人密 20 VB #</Process><Process ToolSource="c:\program files (x86)\arcgis\desktop10.8\ArcToolbox\Toolboxes\Data Management Tools.tbx\CalculateField" Date="20220320" Time="004042">CalculateField 2020利肥灾N 农现状 100 VB #</Process><Process ToolSource="c:\program files (x86)\arcgis\desktop10.8\ArcToolbox\Toolboxes\Data Management Tools.tbx\CalculateField" Date="20220320" Time="004115">CalculateField 2020利肥灾N 农现状 80 VB #</Process><Process ToolSource="c:\program files (x86)\arcgis\desktop10.8\ArcToolbox\Toolboxes\Data Management Tools.tbx\CalculateField" Date="20220320" Time="004213">CalculateField 2020利肥灾N 农现状 60 VB #</Process><Process ToolSource="c:\program files (x86)\arcgis\desktop10.8\ArcToolbox\Toolboxes\Data Management Tools.tbx\CalculateField" Date="20220320" Time="004244">CalculateField 2020利肥灾N 农现状 40 VB #</Process><Process ToolSource="c:\program files (x86)\arcgis\desktop10.8\ArcToolbox\Toolboxes\Data Management Tools.tbx\CalculateField" Date="20220320" Time="004342">CalculateField 2020利肥灾N 农现状 40 VB #</Process><Process ToolSource="c:\program files (x86)\arcgis\desktop10.8\ArcToolbox\Toolboxes\Data Management Tools.tbx\CalculateField" Date="20220320" Time="004418">CalculateField 2020利肥灾N 农现状 20 VB #</Process><Process ToolSource="c:\program files (x86)\arcgis\desktop10.8\ArcToolbox\Toolboxes\Data Management Tools.tbx\CalculateField" Date="20220320" Time="004459">CalculateField 2020利肥灾N 农现状 20 VB #</Process><Process ToolSource="c:\program files (x86)\arcgis\desktop10.8\ArcToolbox\Toolboxes\Data Management Tools.tbx\CalculateField" Date="20220320" Time="004915">CalculateField 2020利肥灾N 农合 " 0.58*( [建设] *0.04+ [建_向] *0.05+ [农高] *0.04+ [农气] *0.05+ [建_降] *0.08+ [建_河] *0.1+ [农深] *0.08+ [农PH] *0.07+ [农机] *0.09+ [农N] *0.07+ [农黏] *0.08+ [建_灾] *0.1+ [建_保] *0.08+ [农质] *0.07)+0.42*( [建_道] *0.24+ [农人密] *0.33+ [农现状] *0.17)" VB #</Process><Process ToolSource="c:\program files (x86)\arcgis\desktop10.8\ArcToolbox\Toolboxes\Data Management Tools.tbx\CalculateField" Date="20220320" Time="005948">CalculateField 2020利肥灾N 建合 0.38*( [建设] *0.06+ [建_向] *0.08+ [建_起] *0.09+ [农气] * 0.06+ [建_降] *0.16+ [建_河] *0.18+ [建_保] *0.2+ [建_灾] *0.17)+0.62*( [建_道] *0.21+ [建_人] *0.25+ [建_灯] *0.22+ [建现状] *0.15) VB #</Process><Process ToolSource="c:\program files (x86)\arcgis\desktop10.8\ArcToolbox\Toolboxes\Data Management Tools.tbx\CalculateField" Date="20220320" Time="093111">CalculateField 2020利肥灾N 生侵蚀 100 VB #</Process><Process ToolSource="c:\program files (x86)\arcgis\desktop10.8\ArcToolbox\Toolboxes\Data Management Tools.tbx\CalculateField" Date="20220320" Time="093238">CalculateField 2020利肥灾N 生侵蚀 80 VB #</Process><Process ToolSource="c:\program files (x86)\arcgis\desktop10.8\ArcToolbox\Toolboxes\Data Management Tools.tbx\CalculateField" Date="20220320" Time="093624">CalculateField 2020利肥灾N 生高程 "120- [农高]" VB #</Process><Process ToolSource="c:\program files (x86)\arcgis\desktop10.8\ArcToolbox\Toolboxes\Data Management Tools.tbx\CalculateField" Date="20220320" Time="093753">CalculateField 2020利肥灾N 生N 100 VB #</Process><Process ToolSource="c:\program files (x86)\arcgis\desktop10.8\ArcToolbox\Toolboxes\Data Management Tools.tbx\CalculateField" Date="20220320" Time="093849">CalculateField 2020利肥灾N 生N 80 VB #</Process><Process ToolSource="c:\program files (x86)\arcgis\desktop10.8\ArcToolbox\Toolboxes\Data Management Tools.tbx\CalculateField" Date="20220320" Time="093924">CalculateField 2020利肥灾N 生N 60 VB #</Process><Process ToolSource="c:\program files (x86)\arcgis\desktop10.8\ArcToolbox\Toolboxes\Data Management Tools.tbx\CalculateField" Date="20220320" Time="093959">CalculateField 2020利肥灾N 生N 40 VB #</Process><Process ToolSource="c:\program files (x86)\arcgis\desktop10.8\ArcToolbox\Toolboxes\Data Management Tools.tbx\CalculateField" Date="20220320" Time="094037">CalculateField 2020利肥灾N 生N 20 VB #</Process><Process ToolSource="c:\program files (x86)\arcgis\desktop10.8\ArcToolbox\Toolboxes\Data Management Tools.tbx\CalculateField" Date="20220320" Time="094142">CalculateField 2020利肥灾N 生保 100 VB #</Process><Process ToolSource="c:\program files (x86)\arcgis\desktop10.8\ArcToolbox\Toolboxes\Data Management Tools.tbx\CalculateField" Date="20220320" Time="094247">CalculateField 2020利肥灾N 生保 60 VB #</Process><Process ToolSource="c:\program files (x86)\arcgis\desktop10.8\ArcToolbox\Toolboxes\Data Management Tools.tbx\CalculateField" Date="20220320" Time="094427">CalculateField 2020利肥灾N 生道路 "120- [建_道]" VB #</Process><Process ToolSource="c:\program files (x86)\arcgis\desktop10.8\ArcToolbox\Toolboxes\Data Management Tools.tbx\CalculateField" Date="20220320" Time="094632">CalculateField 2020利肥灾N 生人口 "120- [建_人]" VB #</Process><Process ToolSource="c:\program files (x86)\arcgis\desktop10.8\ArcToolbox\Toolboxes\Data Management Tools.tbx\CalculateField" Date="20220320" Time="095023">CalculateField 2020利肥灾N 生现状 100 VB #</Process><Process ToolSource="c:\program files (x86)\arcgis\desktop10.8\ArcToolbox\Toolboxes\Data Management Tools.tbx\CalculateField" Date="20220320" Time="095111">CalculateField 2020利肥灾N 生现状 80 VB #</Process><Process ToolSource="c:\program files (x86)\arcgis\desktop10.8\ArcToolbox\Toolboxes\Data Management Tools.tbx\CalculateField" Date="20220320" Time="095156">CalculateField 2020利肥灾N 生现状 60 VB #</Process><Process ToolSource="c:\program files (x86)\arcgis\desktop10.8\ArcToolbox\Toolboxes\Data Management Tools.tbx\CalculateField" Date="20220320" Time="095217">CalculateField 2020利肥灾N 生现状 40 VB #</Process><Process ToolSource="c:\program files (x86)\arcgis\desktop10.8\ArcToolbox\Toolboxes\Data Management Tools.tbx\CalculateField" Date="20220320" Time="095247">CalculateField 2020利肥灾N 生现状 20 VB #</Process><Process ToolSource="c:\program files (x86)\arcgis\desktop10.8\ArcToolbox\Toolboxes\Data Management Tools.tbx\CalculateField" Date="20220320" Time="100550">CalculateField 2020利肥灾N 生现状 0 VB #</Process><Process ToolSource="c:\program files (x86)\arcgis\desktop10.8\ArcToolbox\Toolboxes\Data Management Tools.tbx\CalculateField" Date="20220320" Time="100631">CalculateField 2020利肥灾N 生现状 20 VB #</Process><Process ToolSource="c:\program files (x86)\arcgis\desktop10.8\ArcToolbox\Toolboxes\Data Management Tools.tbx\CalculateField" Date="20220320" Time="100706">CalculateField 2020利肥灾N 生现状 40 VB #</Process><Process ToolSource="c:\program files (x86)\arcgis\desktop10.8\ArcToolbox\Toolboxes\Data Management Tools.tbx\CalculateField" Date="20220320" Time="100749">CalculateField 2020利肥灾N 生现状 60 VB #</Process><Process ToolSource="c:\program files (x86)\arcgis\desktop10.8\ArcToolbox\Toolboxes\Data Management Tools.tbx\CalculateField" Date="20220320" Time="100835">CalculateField 2020利肥灾N 生现状 80 VB #</Process><Process ToolSource="c:\program files (x86)\arcgis\desktop10.8\ArcToolbox\Toolboxes\Data Management Tools.tbx\CalculateField" Date="20220320" Time="100902">CalculateField 2020利肥灾N 生现状 100 VB #</Process><Process ToolSource="c:\program files (x86)\arcgis\desktop10.8\ArcToolbox\Toolboxes\Data Management Tools.tbx\CalculateField" Date="20220320" Time="101029">CalculateField 2020利肥灾N 农现状 0 VB #</Process><Process ToolSource="c:\program files (x86)\arcgis\desktop10.8\ArcToolbox\Toolboxes\Data Management Tools.tbx\CalculateField" Date="20220320" Time="101216">CalculateField 2020利肥灾N 农现状 40 VB #</Process><Process ToolSource="c:\program files (x86)\arcgis\desktop10.8\ArcToolbox\Toolboxes\Data Management Tools.tbx\CalculateField" Date="20220320" Time="101305">CalculateField 2020利肥灾N 农现状 20 VB #</Process><Process ToolSource="c:\program files (x86)\arcgis\desktop10.8\ArcToolbox\Toolboxes\Data Management Tools.tbx\CalculateField" Date="20220320" Time="101406">CalculateField 2020利肥灾N 建现状 0 VB #</Process><Process ToolSource="c:\program files (x86)\arcgis\desktop10.8\ArcToolbox\Toolboxes\Data Management Tools.tbx\CalculateField" Date="20220320" Time="101509">CalculateField 2020利肥灾N 建现状 40 VB #</Process><Process ToolSource="c:\program files (x86)\arcgis\desktop10.8\ArcToolbox\Toolboxes\Data Management Tools.tbx\CalculateField" Date="20220320" Time="101537">CalculateField 2020利肥灾N 建现状 20 VB #</Process><Process ToolSource="c:\program files (x86)\arcgis\desktop10.8\ArcToolbox\Toolboxes\Data Management Tools.tbx\CalculateField" Date="20220320" Time="101734">CalculateField 2020利肥灾N 建合 0.58*( [建设] *0.04+ [建_向] *0.05+ [农高] *0.04+ [农气] *0.05+ [建_降] *0.08+ [建_河] *0.1+ [农深] *0.08+ [农PH] *0.07+ [农机] *0.09+ [农N] *0.07+ [农黏] *0.08+ [建_灾] *0.1+ [建_保] *0.08+ [农质] *0.07)+0.42*( [建_道] *0.24+ [农人密] *0.33+ [农现状] *0.17) VB #</Process><Process ToolSource="c:\program files (x86)\arcgis\desktop10.8\ArcToolbox\Toolboxes\Data Management Tools.tbx\CalculateField" Date="20220320" Time="102514">CalculateField 2020利肥灾N 农合 0.58*( [建设] *0.04+ [建_向] *0.05+ [农高] *0.04+ [农气] *0.05+ [建_降] *0.08+ [建_河] *0.1+ [农深] *0.08+ [农PH] *0.07+ [农机] *0.09+ [农N] *0.07+ [农黏]  *0.08+ [建_灾] *0.1+ [建_保] *0.08+ [农质] *0.07)+0.42*( [建_道] *0.24+ [农人密] *0.33+ [农现状] *0.17) VB #</Process><Process ToolSource="c:\program files (x86)\arcgis\desktop10.8\ArcToolbox\Toolboxes\Data Management Tools.tbx\CalculateField" Date="20220320" Time="103100">CalculateField 2020利肥灾N 建合 0.38*( [建设] *0.06+ [建_向] *0.08+ [建_起]* 0.09+ [农气] *0.06+ [建_降] *0.16+ [建_河] *0.18+ [建_保] *0.2+ [建_灾] *0.17)+0.62*( [建_道] *0.21+ [农人密] *0.25+ [建_灯] *0.22+[农现状] *0.15) VB #</Process><Process ToolSource="c:\program files (x86)\arcgis\desktop10.8\ArcToolbox\Toolboxes\Data Management Tools.tbx\CalculateField" Date="20220320" Time="103644">CalculateField 2020利肥灾N 生合 0.49*( [建设] *0.05+ [生侵蚀] *0.09+ [生高程] *0.08+ [建_降] *0.16+ [农气] *0.06+ [生保] *0.18+ [建_河] *0.15+ [生N] *0.23)+0.51*( [生道路] *0.21+ [生人口] *0.31+ [生现状] *0.25) VB #</Process><Process ToolSource="c:\program files (x86)\arcgis\desktop10.8\ArcToolbox\Toolboxes\Analysis Tools.tbx\Clip" Date="20220320" Time="110250">Clip 2020数据处理结果 山区范围 C:\Users\yhy\Desktop\最后结果\2020四川山区裁剪.shp #</Process><Process ToolSource="c:\program files (x86)\arcgis\desktop10.8\ArcToolbox\Toolboxes\Data Management Tools.tbx\CalculateField" Date="20220326" Time="120700">CalculateField 2020四川山区裁剪 SR (1+ [RASTERV_10] )/(1- [RASTERV_10] ) VB #</Process></lineage><itemProps><itemName Sync="TRUE">2020四川山区裁剪</itemName><imsContentType Sync="TRUE">002</imsContentType><itemSize Sync="TRUE">0.000</itemSize><itemLocation><linkage Sync="TRUE">file://\\YHY-PC\C$\Users\yhy\Desktop\最后结果\2020四川山区裁剪.shp</linkage><protocol Sync="TRUE">Local Area Network</protocol></itemLocation></itemProps><coordRef><type Sync="TRUE">Projected</type><geogcsn Sync="TRUE">GCS_Krasovsky_1940</geogcsn><csUnits Sync="TRUE">Linear Unit: Meter (1.000000)</csUnits><projcsn Sync="TRUE">Krasovsky_1940_Albers</projcsn><peXml Sync="TRUE">&lt;ProjectedCoordinateSystem xsi:type='typens:ProjectedCoordinateSystem' xmlns:xsi='http://www.w3.org/2001/XMLSchema-instance' xmlns:xs='http://www.w3.org/2001/XMLSchema' xmlns:typens='http://www.esri.com/schemas/ArcGIS/10.7'&gt;&lt;WKT&gt;PROJCS[&amp;quot;Krasovsky_1940_Albers&amp;quot;,GEOGCS[&amp;quot;GCS_Krasovsky_1940&amp;quot;,DATUM[&amp;quot;D_Krasovsky_1940&amp;quot;,SPHEROID[&amp;quot;Krasovsky_1940&amp;quot;,6378245.0,298.3]],PRIMEM[&amp;quot;Greenwich&amp;quot;,0.0],UNIT[&amp;quot;Degree&amp;quot;,0.0174532925199433]],PROJECTION[&amp;quot;Albers&amp;quot;],PARAMETER[&amp;quot;False_Easting&amp;quot;,0.0],PARAMETER[&amp;quot;False_Northing&amp;quot;,0.0],PARAMETER[&amp;quot;Central_Meridian&amp;quot;,105.0],PARAMETER[&amp;quot;Standard_Parallel_1&amp;quot;,25.0],PARAMETER[&amp;quot;Standard_Parallel_2&amp;quot;,47.0],PARAMETER[&amp;quot;Latitude_Of_Origin&amp;quot;,0.0],UNIT[&amp;quot;Meter&amp;quot;,1.0]]&lt;/WKT&gt;&lt;XOrigin&gt;-17330900&lt;/XOrigin&gt;&lt;YOrigin&gt;-4694300&lt;/YOrigin&gt;&lt;XYScale&gt;259859535.706195&lt;/XYScale&gt;&lt;ZOrigin&gt;-100000&lt;/ZOrigin&gt;&lt;ZScale&gt;10000&lt;/ZScale&gt;&lt;MOrigin&gt;-100000&lt;/MOrigin&gt;&lt;MScale&gt;10000&lt;/MScale&gt;&lt;XYTolerance&gt;0.001&lt;/XYTolerance&gt;&lt;ZTolerance&gt;0.001&lt;/ZTolerance&gt;&lt;MTolerance&gt;0.001&lt;/MTolerance&gt;&lt;HighPrecision&gt;true&lt;/HighPrecision&gt;&lt;/ProjectedCoordinateSystem&gt;</peXml></coordRef></DataProperties><SyncDate>20220320</SyncDate><SyncTime>10592300</SyncTime><ModDate>20220320</ModDate><ModTime>10592300</ModTime></Esri><dataIdInfo><envirDesc Sync="TRUE">Microsoft Windows 7 Version 6.1 (Build 7601) Service Pack 1; Esri ArcGIS 10.8.0.12790</envirDesc><dataLang><languageCode value="zho" Sync="TRUE"></languageCode><countryCode value="CHN" Sync="TRUE"></countryCode></dataLang><idCitation><resTitle Sync="TRUE">2020四川山区裁剪</resTitle><presForm><PresFormCd value="005" Sync="TRUE"></PresFormCd></presForm></idCitation><spatRpType><SpatRepTypCd value="001" Sync="TRUE"></SpatRepTypCd></spatRpType></dataIdInfo><mdLang><languageCode value="zho" Sync="TRUE"></languageCode><countryCode value="CHN" Sync="TRUE"></countryCode></mdLang><mdChar><CharSetCd value="004" Sync="TRUE"></CharSetCd></mdChar><distInfo><distFormat><formatName Sync="TRUE">Shapefile</formatName></distFormat><distTranOps><transSize Sync="TRUE">0.000</transSize></distTranOps></distInfo><mdHrLv><ScopeCd value="005" Sync="TRUE"></ScopeCd></mdHrLv><mdHrLvName Sync="TRUE">dataset</mdHrLvName><refSysInfo><RefSystem><refSysID><identCode code="0" Sync="TRUE"></identCode></refSysID></RefSystem></refSysInfo><spatRepInfo><VectSpatRep><geometObjs Name="2020四川山区裁剪"><geoObjTyp><GeoObjTypCd value="002" Sync="TRUE"></GeoObjTypCd></geoObjTyp><geoObjCnt Sync="TRUE">0</geoObjCnt></geometObjs><topLvl><TopoLevCd value="001" Sync="TRUE"></TopoLevCd></topLvl></VectSpatRep></spatRepInfo><spdoinfo><ptvctinf><esriterm Name="2020四川山区裁剪"><efeatyp Sync="TRUE">Simple</efeatyp><efeageom code="4" Sync="TRUE"></efeageom><esritopo Sync="TRUE">FALSE</esritopo><efeacnt Sync="TRUE">0</efeacnt><spindex Sync="TRUE">FALSE</spindex><linrefer Sync="TRUE">FALSE</linrefer></esriterm></ptvctinf></spdoinfo><eainfo><detailed Name="2020四川山区裁剪"><enttyp><enttypl Sync="TRUE">2020四川山区裁剪</enttypl><enttypt Sync="TRUE">Feature Class</enttypt><enttypc Sync="TRUE">0</enttypc></enttyp><attr><attrlabl Sync="TRUE">FID</attrlabl><attalias Sync="TRUE">FID</attalias><attrtype Sync="TRUE">OID</attrtype><attwidth Sync="TRUE">4</attwidth><atprecis Sync="TRUE">0</atprecis><attscale Sync="TRUE">0</attscale><attrdef Sync="TRUE">Internal feature number.</attrdef><attrdefs Sync="TRUE">Esri</attrdefs><attrdomv><udom Sync="TRUE">Sequential unique whole numbers that are automatically generated.</udom></attrdomv></attr><attr><attrlabl Sync="TRUE">Shape</attrlabl><attalias Sync="TRUE">Shape</attalias><attrtype Sync="TRUE">Geometry</attrtype><attwidth Sync="TRUE">0</attwidth><atprecis Sync="TRUE">0</atprecis><attscale Sync="TRUE">0</attscale><attrdef Sync="TRUE">Feature geometry.</attrdef><attrdefs Sync="TRUE">Esri</attrdefs><attrdomv><udom Sync="TRUE">Coordinates defining the features.</udom></attrdomv></attr><attr><attrlabl Sync="TRUE">RASTERVALU</attrlabl><attalias Sync="TRUE">RASTERVALU</attalias><attrtype Sync="TRUE">Integer</attrtype><attwidth Sync="TRUE">10</attwidth><atprecis Sync="TRUE">10</atprecis><attscale Sync="TRUE">0</attscale></attr><attr><attrlabl Sync="TRUE">利用类</attrlabl><attalias Sync="TRUE">利用类</attalias><attrtype Sync="TRUE">String</attrtype><attwidth Sync="TRUE">40</attwidth><atprecis Sync="TRUE">0</atprecis><attscale Sync="TRUE">0</attscale></attr><attr><attrlabl Sync="TRUE">利用分</attrlabl><attalias Sync="TRUE">利用分</attalias><attrtype Sync="TRUE">String</attrtype><attwidth Sync="TRUE">50</attwidth><atprecis Sync="TRUE">0</atprecis><attscale Sync="TRUE">0</attscale></attr><attr><attrlabl Sync="TRUE">RASTERVA_1</attrlabl><attalias Sync="TRUE">RASTERVA_1</attalias><attrtype Sync="TRUE">Single</attrtype><attwidth Sync="TRUE">13</attwidth><atprecis Sync="TRUE">0</atprecis><attscale Sync="TRUE">0</attscale></attr><attr><attrlabl Sync="TRUE">RASTERVA_2</attrlabl><attalias Sync="TRUE">RASTERVA_2</attalias><attrtype Sync="TRUE">Single</attrtype><attwidth Sync="TRUE">13</attwidth><atprecis Sync="TRUE">0</atprecis><attscale Sync="TRUE">0</attscale></attr><attr><attrlabl Sync="TRUE">RASTERVA_3</attrlabl><attalias Sync="TRUE">RASTERVA_3</attalias><attrtype Sync="TRUE">Integer</attrtype><attwidth Sync="TRUE">10</attwidth><atprecis Sync="TRUE">10</atprecis><attscale Sync="TRUE">0</attscale></attr><attr><attrlabl Sync="TRUE">Avg_GC</attrlabl><attalias Sync="TRUE">Avg_GC</attalias><attrtype Sync="TRUE">Double</attrtype><attwidth Sync="TRUE">19</attwidth><atprecis Sync="TRUE">18</atprecis><attscale Sync="TRUE">8</attscale></attr><attr><attrlabl Sync="TRUE">Avg_RAST_1</attrlabl><attalias Sync="TRUE">Avg_RAST_1</attalias><attrtype Sync="TRUE">Double</attrtype><attwidth Sync="TRUE">19</attwidth><atprecis Sync="TRUE">18</atprecis><attscale Sync="TRUE">8</attscale></attr><attr><attrlabl Sync="TRUE">Min_RASTER</attrlabl><attalias Sync="TRUE">Min_RASTER</attalias><attrtype Sync="TRUE">Integer</attrtype><attwidth Sync="TRUE">9</attwidth><atprecis Sync="TRUE">9</atprecis><attscale Sync="TRUE">0</attscale></attr><attr><attrlabl Sync="TRUE">RASTERVA_4</attrlabl><attalias Sync="TRUE">RASTERVA_4</attalias><attrtype Sync="TRUE">Single</attrtype><attwidth Sync="TRUE">13</attwidth><atprecis Sync="TRUE">0</atprecis><attscale Sync="TRUE">0</attscale></attr><attr><attrlabl Sync="TRUE">RASTERVA_5</attrlabl><attalias Sync="TRUE">RASTERVA_5</attalias><attrtype Sync="TRUE">Single</attrtype><attwidth Sync="TRUE">13</attwidth><atprecis Sync="TRUE">0</atprecis><attscale Sync="TRUE">0</attscale></attr><attr><attrlabl Sync="TRUE">RASTERVA_6</attrlabl><attalias Sync="TRUE">RASTERVA_6</attalias><attrtype Sync="TRUE">Single</attrtype><attwidth Sync="TRUE">13</attwidth><atprecis Sync="TRUE">0</atprecis><attscale Sync="TRUE">0</attscale></attr><attr><attrlabl Sync="TRUE">code</attrlabl><attalias Sync="TRUE">code</attalias><attrtype Sync="TRUE">String</attrtype><attwidth Sync="TRUE">100</attwidth><atprecis Sync="TRUE">0</atprecis><attscale Sync="TRUE">0</attscale></attr><attr><attrlabl Sync="TRUE">属性</attrlabl><attalias Sync="TRUE">属性</attalias><attrtype Sync="TRUE">String</attrtype><attwidth Sync="TRUE">50</attwidth><atprecis Sync="TRUE">0</atprecis><attscale Sync="TRUE">0</attscale></attr><attr><attrlabl Sync="TRUE">RASTERVA_7</attrlabl><attalias Sync="TRUE">RASTERVA_7</attalias><attrtype Sync="TRUE">Single</attrtype><attwidth Sync="TRUE">13</attwidth><atprecis Sync="TRUE">0</atprecis><attscale Sync="TRUE">0</attscale></attr><attr><attrlabl Sync="TRUE">RASTERVA_8</attrlabl><attalias Sync="TRUE">RASTERVA_8</attalias><attrtype Sync="TRUE">Single</attrtype><attwidth Sync="TRUE">13</attwidth><atprecis Sync="TRUE">0</atprecis><attscale Sync="TRUE">0</attscale></attr><attr><attrlabl Sync="TRUE">RASTERVA_9</attrlabl><attalias Sync="TRUE">RASTERVA_9</attalias><attrtype Sync="TRUE">Single</attrtype><attwidth Sync="TRUE">13</attwidth><atprecis Sync="TRUE">0</atprecis><attscale Sync="TRUE">0</attscale></attr><attr><attrlabl Sync="TRUE">T_TEXTURE</attrlabl><attalias Sync="TRUE">T_TEXTURE</attalias><attrtype Sync="TRUE">SmallInteger</attrtype><attwidth Sync="TRUE">4</attwidth><atprecis Sync="TRUE">4</atprecis><attscale Sync="TRUE">0</attscale></attr><attr><attrlabl Sync="TRUE">DRAINAGE</attrlabl><attalias Sync="TRUE">DRAINAGE</attalias><attrtype Sync="TRUE">SmallInteger</attrtype><attwidth Sync="TRUE">4</attwidth><atprecis Sync="TRUE">4</atprecis><attscale Sync="TRUE">0</attscale></attr><attr><attrlabl Sync="TRUE">REF_DEPTH</attrlabl><attalias Sync="TRUE">REF_DEPTH</attalias><attrtype Sync="TRUE">SmallInteger</attrtype><attwidth Sync="TRUE">4</attwidth><atprecis Sync="TRUE">4</atprecis><attscale Sync="TRUE">0</attscale></attr><attr><attrlabl Sync="TRUE">AWC_CLASS</attrlabl><attalias Sync="TRUE">AWC_CLASS</attalias><attrtype Sync="TRUE">SmallInteger</attrtype><attwidth Sync="TRUE">4</attwidth><atprecis Sync="TRUE">4</atprecis><attscale Sync="TRUE">0</attscale></attr><attr><attrlabl Sync="TRUE">T_GRAVEL</attrlabl><attalias Sync="TRUE">T_GRAVEL</attalias><attrtype Sync="TRUE">SmallInteger</attrtype><attwidth Sync="TRUE">4</attwidth><atprecis Sync="TRUE">4</atprecis><attscale Sync="TRUE">0</attscale></attr><attr><attrlabl Sync="TRUE">T_SAND</attrlabl><attalias Sync="TRUE">T_SAND</attalias><attrtype Sync="TRUE">SmallInteger</attrtype><attwidth Sync="TRUE">4</attwidth><atprecis Sync="TRUE">4</atprecis><attscale Sync="TRUE">0</attscale></attr><attr><attrlabl Sync="TRUE">T_SILT</attrlabl><attalias Sync="TRUE">T_SILT</attalias><attrtype Sync="TRUE">SmallInteger</attrtype><attwidth Sync="TRUE">4</attwidth><atprecis Sync="TRUE">4</atprecis><attscale Sync="TRUE">0</attscale></attr><attr><attrlabl Sync="TRUE">T_CLAY</attrlabl><attalias Sync="TRUE">T_CLAY</attalias><attrtype Sync="TRUE">SmallInteger</attrtype><attwidth Sync="TRUE">4</attwidth><atprecis Sync="TRUE">4</atprecis><attscale Sync="TRUE">0</attscale></attr><attr><attrlabl Sync="TRUE">T_REF_BULK</attrlabl><attalias Sync="TRUE">T_REF_BULK</attalias><attrtype Sync="TRUE">Double</attrtype><attwidth Sync="TRUE">19</attwidth><atprecis Sync="TRUE">0</atprecis><attscale Sync="TRUE">0</attscale></attr><attr><attrlabl Sync="TRUE">T_BULK_DEN</attrlabl><attalias Sync="TRUE">T_BULK_DEN</attalias><attrtype Sync="TRUE">Double</attrtype><attwidth Sync="TRUE">19</attwidth><atprecis Sync="TRUE">0</atprecis><attscale Sync="TRUE">0</attscale></attr><attr><attrlabl Sync="TRUE">T_OC</attrlabl><attalias Sync="TRUE">T_OC</attalias><attrtype Sync="TRUE">Double</attrtype><attwidth Sync="TRUE">19</attwidth><atprecis Sync="TRUE">0</atprecis><attscale Sync="TRUE">0</attscale></attr><attr><attrlabl Sync="TRUE">T_PH_H2O</attrlabl><attalias Sync="TRUE">T_PH_H2O</attalias><attrtype Sync="TRUE">Double</attrtype><attwidth Sync="TRUE">19</attwidth><atprecis Sync="TRUE">0</atprecis><attscale Sync="TRUE">0</attscale></attr><attr><attrlabl Sync="TRUE">T_CEC_CLAY</attrlabl><attalias Sync="TRUE">T_CEC_CLAY</attalias><attrtype Sync="TRUE">Double</attrtype><attwidth Sync="TRUE">19</attwidth><atprecis Sync="TRUE">0</atprecis><attscale Sync="TRUE">0</attscale></attr><attr><attrlabl Sync="TRUE">T_CEC_SOIL</attrlabl><attalias Sync="TRUE">T_CEC_SOIL</attalias><attrtype Sync="TRUE">Double</attrtype><attwidth Sync="TRUE">19</attwidth><atprecis Sync="TRUE">0</atprecis><attscale Sync="TRUE">0</attscale></attr><attr><attrlabl Sync="TRUE">T_BS</attrlabl><attalias Sync="TRUE">T_BS</attalias><attrtype Sync="TRUE">Double</attrtype><attwidth Sync="TRUE">19</attwidth><atprecis Sync="TRUE">0</atprecis><attscale Sync="TRUE">0</attscale></attr><attr><attrlabl Sync="TRUE">T_TEB</attrlabl><attalias Sync="TRUE">T_TEB</attalias><attrtype Sync="TRUE">Double</attrtype><attwidth Sync="TRUE">19</attwidth><atprecis Sync="TRUE">0</atprecis><attscale Sync="TRUE">0</attscale></attr><attr><attrlabl Sync="TRUE">T_CACO3</attrlabl><attalias Sync="TRUE">T_CACO3</attalias><attrtype Sync="TRUE">Double</attrtype><attwidth Sync="TRUE">19</attwidth><atprecis Sync="TRUE">0</atprecis><attscale Sync="TRUE">0</attscale></attr><attr><attrlabl Sync="TRUE">T_CASO4</attrlabl><attalias Sync="TRUE">T_CASO4</attalias><attrtype Sync="TRUE">Double</attrtype><attwidth Sync="TRUE">19</attwidth><atprecis Sync="TRUE">0</atprecis><attscale Sync="TRUE">0</attscale></attr><attr><attrlabl Sync="TRUE">T_ESP</attrlabl><attalias Sync="TRUE">T_ESP</attalias><attrtype Sync="TRUE">Double</attrtype><attwidth Sync="TRUE">19</attwidth><atprecis Sync="TRUE">0</atprecis><attscale Sync="TRUE">0</attscale></attr><attr><attrlabl Sync="TRUE">T_ECE</attrlabl><attalias Sync="TRUE">T_ECE</attalias><attrtype Sync="TRUE">Double</attrtype><attwidth Sync="TRUE">19</attwidth><atprecis Sync="TRUE">0</atprecis><attscale Sync="TRUE">0</attscale></attr><attr><attrlabl Sync="TRUE">PAWC</attrlabl><attalias Sync="TRUE">PAWC</attalias><attrtype Sync="TRUE">Double</attrtype><attwidth Sync="TRUE">19</attwidth><atprecis Sync="TRUE">0</atprecis><attscale Sync="TRUE">0</attscale></attr><attr><attrlabl Sync="TRUE">WC</attrlabl><attalias Sync="TRUE">WC</attalias><attrtype Sync="TRUE">Double</attrtype><attwidth Sync="TRUE">19</attwidth><atprecis Sync="TRUE">0</atprecis><attscale Sync="TRUE">0</attscale></attr><attr><attrlabl Sync="TRUE">FMC</attrlabl><attalias Sync="TRUE">FMC</attalias><attrtype Sync="TRUE">Double</attrtype><attwidth Sync="TRUE">19</attwidth><atprecis Sync="TRUE">0</atprecis><attscale Sync="TRUE">0</attscale></attr><attr><attrlabl Sync="TRUE">K</attrlabl><attalias Sync="TRUE">K</attalias><attrtype Sync="TRUE">Double</attrtype><attwidth Sync="TRUE">19</attwidth><atprecis Sync="TRUE">0</atprecis><attscale Sync="TRUE">0</attscale></attr><attr><attrlabl Sync="TRUE">SNI</attrlabl><attalias Sync="TRUE">SNI</attalias><attrtype Sync="TRUE">Double</attrtype><attwidth Sync="TRUE">19</attwidth><atprecis Sync="TRUE">0</atprecis><attscale Sync="TRUE">0</attscale></attr><attr><attrlabl Sync="TRUE">K1</attrlabl><attalias Sync="TRUE">K1</attalias><attrtype Sync="TRUE">Double</attrtype><attwidth Sync="TRUE">19</attwidth><atprecis Sync="TRUE">0</atprecis><attscale Sync="TRUE">0</attscale></attr><attr><attrlabl Sync="TRUE">K3</attrlabl><attalias Sync="TRUE">K3</attalias><attrtype Sync="TRUE">Double</attrtype><attwidth Sync="TRUE">19</attwidth><atprecis Sync="TRUE">0</atprecis><attscale Sync="TRUE">0</attscale></attr><attr><attrlabl Sync="TRUE">K4</attrlabl><attalias Sync="TRUE">K4</attalias><attrtype Sync="TRUE">Double</attrtype><attwidth Sync="TRUE">19</attwidth><atprecis Sync="TRUE">0</atprecis><attscale Sync="TRUE">0</attscale></attr><attr><attrlabl Sync="TRUE">K2</attrlabl><attalias Sync="TRUE">K2</attalias><attrtype Sync="TRUE">Double</attrtype><attwidth Sync="TRUE">19</attwidth><atprecis Sync="TRUE">0</atprecis><attscale Sync="TRUE">0</attscale></attr><attr><attrlabl Sync="TRUE">F3K</attrlabl><attalias Sync="TRUE">F3K</attalias><attrtype Sync="TRUE">Double</attrtype><attwidth Sync="TRUE">19</attwidth><atprecis Sync="TRUE">0</atprecis><attscale Sync="TRUE">0</attscale></attr><attr><attrlabl Sync="TRUE">K_NEW</attrlabl><attalias Sync="TRUE">K_NEW</attalias><attrtype Sync="TRUE">Single</attrtype><attwidth Sync="TRUE">13</attwidth><atprecis Sync="TRUE">0</atprecis><attscale Sync="TRUE">0</attscale></attr><attr><attrlabl Sync="TRUE">灾害影</attrlabl><attalias Sync="TRUE">灾害影</attalias><attrtype Sync="TRUE">String</attrtype><attwidth Sync="TRUE">50</attwidth><atprecis Sync="TRUE">0</atprecis><attscale Sync="TRUE">0</attscale></attr><attr><attrlabl Sync="TRUE">建设</attrlabl><attalias Sync="TRUE">建设</attalias><attrtype Sync="TRUE">Integer</attrtype><attwidth Sync="TRUE">5</attwidth><atprecis Sync="TRUE">5</atprecis><attscale Sync="TRUE">0</attscale></attr><attr><attrlabl Sync="TRUE">建_向</attrlabl><attalias Sync="TRUE">建_向</attalias><attrtype Sync="TRUE">Integer</attrtype><attwidth Sync="TRUE">5</attwidth><atprecis Sync="TRUE">5</atprecis><attscale Sync="TRUE">0</attscale></attr><attr><attrlabl Sync="TRUE">建_起</attrlabl><attalias Sync="TRUE">建_起</attalias><attrtype Sync="TRUE">Integer</attrtype><attwidth Sync="TRUE">5</attwidth><atprecis Sync="TRUE">5</atprecis><attscale Sync="TRUE">0</attscale></attr><attr><attrlabl Sync="TRUE">建_降</attrlabl><attalias Sync="TRUE">建_降</attalias><attrtype Sync="TRUE">Integer</attrtype><attwidth Sync="TRUE">5</attwidth><atprecis Sync="TRUE">5</atprecis><attscale Sync="TRUE">0</attscale></attr><attr><attrlabl Sync="TRUE">建_河</attrlabl><attalias Sync="TRUE">建_河</attalias><attrtype Sync="TRUE">Integer</attrtype><attwidth Sync="TRUE">5</attwidth><atprecis Sync="TRUE">5</atprecis><attscale Sync="TRUE">0</attscale></attr><attr><attrlabl Sync="TRUE">建_道</attrlabl><attalias Sync="TRUE">建_道</attalias><attrtype Sync="TRUE">Integer</attrtype><attwidth Sync="TRUE">5</attwidth><atprecis Sync="TRUE">5</atprecis><attscale Sync="TRUE">0</attscale></attr><attr><attrlabl Sync="TRUE">建_人</attrlabl><attalias Sync="TRUE">建_人</attalias><attrtype Sync="TRUE">Integer</attrtype><attwidth Sync="TRUE">5</attwidth><atprecis Sync="TRUE">5</atprecis><attscale Sync="TRUE">0</attscale></attr><attr><attrlabl Sync="TRUE">建_灯</attrlabl><attalias Sync="TRUE">建_灯</attalias><attrtype Sync="TRUE">Integer</attrtype><attwidth Sync="TRUE">5</attwidth><atprecis Sync="TRUE">5</atprecis><attscale Sync="TRUE">0</attscale></attr><attr><attrlabl Sync="TRUE">建_灾</attrlabl><attalias Sync="TRUE">建_灾</attalias><attrtype Sync="TRUE">Integer</attrtype><attwidth Sync="TRUE">5</attwidth><atprecis Sync="TRUE">5</atprecis><attscale Sync="TRUE">0</attscale></attr><attr><attrlabl Sync="TRUE">建_保</attrlabl><attalias Sync="TRUE">建_保</attalias><attrtype Sync="TRUE">Integer</attrtype><attwidth Sync="TRUE">5</attwidth><atprecis Sync="TRUE">5</atprecis><attscale Sync="TRUE">0</attscale></attr><attr><attrlabl Sync="TRUE">建合</attrlabl><attalias Sync="TRUE">建合</attalias><attrtype Sync="TRUE">Integer</attrtype><attwidth Sync="TRUE">5</attwidth><atprecis Sync="TRUE">5</atprecis><attscale Sync="TRUE">0</attscale></attr><attr><attrlabl Sync="TRUE">农PH</attrlabl><attalias Sync="TRUE">农PH</attalias><attrtype Sync="TRUE">Integer</attrtype><attwidth Sync="TRUE">5</attwidth><atprecis Sync="TRUE">5</atprecis><attscale Sync="TRUE">0</attscale></attr><attr><attrlabl Sync="TRUE">农深</attrlabl><attalias Sync="TRUE">农深</attalias><attrtype Sync="TRUE">Integer</attrtype><attwidth Sync="TRUE">5</attwidth><atprecis Sync="TRUE">5</atprecis><attscale Sync="TRUE">0</attscale></attr><attr><attrlabl Sync="TRUE">农机</attrlabl><attalias Sync="TRUE">农机</attalias><attrtype Sync="TRUE">Integer</attrtype><attwidth Sync="TRUE">5</attwidth><atprecis Sync="TRUE">5</atprecis><attscale Sync="TRUE">0</attscale></attr><attr><attrlabl Sync="TRUE">农质</attrlabl><attalias Sync="TRUE">农质</attalias><attrtype Sync="TRUE">Integer</attrtype><attwidth Sync="TRUE">5</attwidth><atprecis Sync="TRUE">5</atprecis><attscale Sync="TRUE">0</attscale></attr><attr><attrlabl Sync="TRUE">农黏</attrlabl><attalias Sync="TRUE">农黏</attalias><attrtype Sync="TRUE">Integer</attrtype><attwidth Sync="TRUE">5</attwidth><atprecis Sync="TRUE">5</atprecis><attscale Sync="TRUE">0</attscale></attr><attr><attrlabl Sync="TRUE">农高</attrlabl><attalias Sync="TRUE">农高</attalias><attrtype Sync="TRUE">Integer</attrtype><attwidth Sync="TRUE">5</attwidth><atprecis Sync="TRUE">5</atprecis><attscale Sync="TRUE">0</attscale></attr><attr><attrlabl Sync="TRUE">农湿</attrlabl><attalias Sync="TRUE">农湿</attalias><attrtype Sync="TRUE">Integer</attrtype><attwidth Sync="TRUE">5</attwidth><atprecis Sync="TRUE">5</atprecis><attscale Sync="TRUE">0</attscale></attr><attr><attrlabl Sync="TRUE">农气</attrlabl><attalias Sync="TRUE">农气</attalias><attrtype Sync="TRUE">Integer</attrtype><attwidth Sync="TRUE">5</attwidth><atprecis Sync="TRUE">5</atprecis><attscale Sync="TRUE">0</attscale></attr><attr><attrlabl Sync="TRUE">农合</attrlabl><attalias Sync="TRUE">农合</attalias><attrtype Sync="TRUE">Integer</attrtype><attwidth Sync="TRUE">5</attwidth><atprecis Sync="TRUE">5</atprecis><attscale Sync="TRUE">0</attscale></attr><attr><attrlabl Sync="TRUE">农现状</attrlabl><attalias Sync="TRUE">农现状</attalias><attrtype Sync="TRUE">Integer</attrtype><attwidth Sync="TRUE">5</attwidth><atprecis Sync="TRUE">5</atprecis><attscale Sync="TRUE">0</attscale></attr><attr><attrlabl Sync="TRUE">建现状</attrlabl><attalias Sync="TRUE">建现状</attalias><attrtype Sync="TRUE">Integer</attrtype><attwidth Sync="TRUE">5</attwidth><atprecis Sync="TRUE">5</atprecis><attscale Sync="TRUE">0</attscale></attr><attr><attrlabl Sync="TRUE">RASTERV_10</attrlabl><attalias Sync="TRUE">RASTERV_10</attalias><attrtype Sync="TRUE">Single</attrtype><attwidth Sync="TRUE">13</attwidth><atprecis Sync="TRUE">0</atprecis><attscale Sync="TRUE">0</attscale></attr><attr><attrlabl Sync="TRUE">农N</attrlabl><attalias Sync="TRUE">农N</attalias><attrtype Sync="TRUE">Integer</attrtype><attwidth Sync="TRUE">5</attwidth><atprecis Sync="TRUE">5</atprecis><attscale Sync="TRUE">0</attscale></attr><attr><attrlabl Sync="TRUE">生侵蚀</attrlabl><attalias Sync="TRUE">生侵蚀</attalias><attrtype Sync="TRUE">Integer</attrtype><attwidth Sync="TRUE">5</attwidth><atprecis Sync="TRUE">5</atprecis><attscale Sync="TRUE">0</attscale></attr><attr><attrlabl Sync="TRUE">生现状</attrlabl><attalias Sync="TRUE">生现状</attalias><attrtype Sync="TRUE">Integer</attrtype><attwidth Sync="TRUE">5</attwidth><atprecis Sync="TRUE">5</atprecis><attscale Sync="TRUE">0</attscale></attr><attr><attrlabl Sync="TRUE">生合</attrlabl><attalias Sync="TRUE">生合</attalias><attrtype Sync="TRUE">Integer</attrtype><attwidth Sync="TRUE">5</attwidth><atprecis Sync="TRUE">5</atprecis><attscale Sync="TRUE">0</attscale></attr><attr><attrlabl Sync="TRUE">农人密</attrlabl><attalias Sync="TRUE">农人密</attalias><attrtype Sync="TRUE">Integer</attrtype><attwidth Sync="TRUE">5</attwidth><atprecis Sync="TRUE">5</atprecis><attscale Sync="TRUE">0</attscale></attr><attr><attrlabl Sync="TRUE">生N</attrlabl><attalias Sync="TRUE">生N</attalias><attrtype Sync="TRUE">Integer</attrtype><attwidth Sync="TRUE">5</attwidth><atprecis Sync="TRUE">5</atprecis><attscale Sync="TRUE">0</attscale></attr><attr><attrlabl Sync="TRUE">生道路</attrlabl><attalias Sync="TRUE">生道路</attalias><attrtype Sync="TRUE">Integer</attrtype><attwidth Sync="TRUE">5</attwidth><atprecis Sync="TRUE">5</atprecis><attscale Sync="TRUE">0</attscale></attr><attr><attrlabl Sync="TRUE">生保</attrlabl><attalias Sync="TRUE">生保</attalias><attrtype Sync="TRUE">Integer</attrtype><attwidth Sync="TRUE">5</attwidth><atprecis Sync="TRUE">5</atprecis><attscale Sync="TRUE">0</attscale></attr><attr><attrlabl Sync="TRUE">合计</attrlabl><attalias Sync="TRUE">合计</attalias><attrtype Sync="TRUE">Integer</attrtype><attwidth Sync="TRUE">5</attwidth><atprecis Sync="TRUE">5</atprecis><attscale Sync="TRUE">0</attscale></attr><attr><attrlabl Sync="TRUE">生高程</attrlabl><attalias Sync="TRUE">生高程</attalias><attrtype Sync="TRUE">Integer</attrtype><attwidth Sync="TRUE">5</attwidth><atprecis Sync="TRUE">5</atprecis><attscale Sync="TRUE">0</attscale></attr><attr><attrlabl Sync="TRUE">生人口</attrlabl><attalias Sync="TRUE">生人口</attalias><attrtype Sync="TRUE">Integer</attrtype><attwidth Sync="TRUE">5</attwidth><atprecis Sync="TRUE">5</atprecis><attscale Sync="TRUE">0</attscale></attr></detailed></eainfo><mdDateSt Sync="TRUE">20220320</mdDateSt></metadata>
